# Supplementary material for: Scheelite-type NaDy(WO4)2
Source: Acta Crystallogr Sect E Struct Rep Online. 2009 Dec 12;66(Pt 1):i2. doi: 10.1107/S1600536809052271 (PMC2980022; doi:10.1107/S1600536809052271)
Supplement: Supplementary file 1 [file e-66-000i2-sup1.cif]

##############################################################################
###                                                                        ###
###        Electronic paper (Acta Crystallographica Section E)             ###
###                                                                        ###
##############################################################################
#                                                                            #
# This CIF contains the data in a paper accepted for publication in Acta     #
# Crystallographica Section E. It conforms to the requirements of Notes      #
# for Authors for Section E, and has been peer reviewed under the auspices   #
# of the IUCr Commission on Journals.                                        #
#                                                                            #
# Full details of the Crystallographic Information File format               #
# are given in the paper "The Crystallographic Information File (CIF):       #
# a New Standard Archive File for Crystallography" by S. R. Hall, F. H.      #
# Allen and I. D. Brown [Acta Cryst. (1991), A47, 655-685].                  #
#                                                                            #
# The current version of the core CIF dictionary is obtainable from          #
# ftp://ftp.iucr.org/pub/cif_core.dic. The current version number is 2.4.    #
#                                                                            #
# Software is freely available for graphical display of the structure(s) in  #
# this CIF.  For information consult the CIF home page http://www.iucr.org/  #
# cif/home.html                                                              #
#                                                                            #
# This file may be used for bona fide research purposes within the           #
# scientific community so long as proper attribution is given to the journal # 
# article from which it was obtained.                                        #
#                                                                            #
##############################################################################
                                             
data_I
_audit_creation_method     SHELXL-97
_chemical_name_systematic
;
Sodium dysprosium(III) bis[tungstate(VI)]
;
_chemical_name_common     ?
_chemical_formula_moiety     'Dy Na O8 W2'
_chemical_formula_sum     'Dy Na O8 W2'
_chemical_formula_iupac     'Na Dy (W O4)2'
_chemical_formula_weight     681.19
_chemical_melting_point     ?
_symmetry_cell_setting     tetragonal
_symmetry_space_group_name_H-M     'I 41/a'
_symmetry_space_group_name_Hall     '-I 4ad'
loop_
    _symmetry_equiv_pos_as_xyz
    'x, y, z'
    '-y+3/4, x+1/4, z+1/4'
    '-x, -y+1/2, z'
    'y+1/4, -x+1/4, z+1/4'
    'x+1/2, y+1/2, z+1/2'
    '-y+5/4, x+3/4, z+3/4'
    '-x+1/2, -y+1, z+1/2'
    'y+3/4, -x+3/4, z+3/4'
    '-x, -y, -z'
    'y-3/4, -x-1/4, -z-1/4'
    'x, y-1/2, -z'
    '-y-1/4, x-1/4, -z-1/4'
    '-x+1/2, -y+1/2, -z+1/2'
    'y-1/4, -x+1/4, -z+1/4'
    'x+1/2, y, -z+1/2'
    '-y+1/4, x+1/4, -z+1/4'
_cell_length_a     5.2545(5)
_cell_length_b     5.2545(5)
_cell_length_c     11.4029(15)
_cell_angle_alpha     90.00
_cell_angle_beta     90.00
_cell_angle_gamma     90.00
_cell_volume     314.83(6)
_cell_formula_units_Z     2
_cell_measurement_reflns_used     405
_cell_measurement_theta_min     3.5727
_cell_measurement_theta_max     27.4797
_cell_measurement_temperature     298(2)
_exptl_crystal_description     'prism'
_exptl_crystal_colour     'light yellow'
_exptl_crystal_size_max     0.10
_exptl_crystal_size_mid     0.10
_exptl_crystal_size_min     0.08
_exptl_crystal_density_diffrn     7.186
_exptl_crystal_density_meas     ?
_exptl_crystal_density_method     'not measured'
_exptl_crystal_F_000     578
_exptl_absorpt_coefficient_mu     48.265
_exptl_absorpt_correction_type     multi-scan
_exptl_absorpt_process_details     '(SADABS; Bruker, 1997)'
_exptl_absorpt_correction_T_min     0.2632
_exptl_absorpt_correction_T_max     1.0000
_diffrn_ambient_temperature     298(2)
_diffrn_radiation_type     MoK\a
_diffrn_radiation_wavelength     0.71073
_diffrn_radiation_source     'fine-focus sealed tube'
_diffrn_radiation_monochromator     graphite
_diffrn_measurement_device_type     'Rigaku Mercury70'
_diffrn_measurement_method     '\w scans'
_diffrn_detector_area_resol_mean     14.6306
_diffrn_reflns_number     1128
_diffrn_reflns_av_R_equivalents     0.0529
_diffrn_reflns_av_sigmaI/netI     0.0592
_diffrn_reflns_theta_min     4.27
_diffrn_reflns_theta_max     27.49
_diffrn_reflns_theta_full     27.49
_diffrn_measured_fraction_theta_max     1.000
_diffrn_measured_fraction_theta_full     1.000
_diffrn_reflns_limit_h_min     -6
_diffrn_reflns_limit_h_max     6
_diffrn_reflns_limit_k_min     -6
_diffrn_reflns_limit_k_max     6
_diffrn_reflns_limit_l_min     -14
_diffrn_reflns_limit_l_max     13
_diffrn_standards_number     0
_diffrn_standards_interval_count     .
_diffrn_standards_interval_time     .
_diffrn_standards_decay_%     ?
_refine_special_details
;
Refinement of <i>F</i>^2^ against ALL reflections. The weighted <i>R</i>-factor
<i>wR</i> and goodness of fit <i>S</i> are based on <i>F</i>^2^, conventional
<i>R</i>-factors <i>R</i> are based on <i>F</i>, with <i>F</i> set to zero for
negative <i>F</i>^2^. The threshold expression of <i>F</i>^2^ >
\s(<i>F</i>^2^) is used only for calculating <i>R</i>-factors(gt) <i>etc</i>.
and is not relevant to the choice of reflections for refinement.
<i>R</i>-factors based on <i>F</i>^2^ are statistically about twice as large
as those based on <i>F</i>, and <i>R</i>- factors based on ALL data will be
even larger.
;
_reflns_number_total     181
_reflns_number_gt     143
_reflns_threshold_expression     'I>2\s(I)'
_refine_ls_structure_factor_coef     Fsqd
_refine_ls_matrix_type     full
_refine_ls_R_factor_all     0.0289
_refine_ls_R_factor_gt     0.0236
_refine_ls_wR_factor_gt     0.0533
_refine_ls_wR_factor_ref     0.0556
_refine_ls_goodness_of_fit_ref     0.869
_refine_ls_restrained_S_all     0.869
_refine_ls_number_reflns     181
_refine_ls_number_parameters     15
_refine_ls_number_restraints     0
_refine_ls_hydrogen_treatment     .
_refine_ls_weighting_scheme     calc
_refine_ls_weighting_details
              'w=1/[\s^2^(Fo^2^)+(0.0045P)^2^+0.0000P] where P=(Fo^2^+2Fc^2^)/3'
_atom_sites_solution_hydrogens     .
_atom_sites_solution_primary     direct
_atom_sites_solution_secondary     difmap
_refine_ls_shift/su_max     0.000
_refine_ls_shift/su_mean     0.000
_refine_diff_density_max     1.545
_refine_diff_density_min     -1.401
_refine_ls_extinction_method     'SHELXL97 (Sheldrick, 2008)'
_refine_ls_extinction_coef     0.0295(17)
_refine_ls_extinction_expression
                                  'Fc^*^=kFc[1+0.001xFc^2^\l^3^/sin(2\q)]^-1/4^'
loop_
    _atom_type_symbol
    _atom_type_description
    _atom_type_scat_dispersion_real
    _atom_type_scat_dispersion_imag
    _atom_type_scat_source
    'O' 'O' 0.0106 0.0060
                         'International Tables Vol C Tables 4.2.6.8 and 6.1.1.4'
    'Na' 'Na' 0.0362 0.0249
                         'International Tables Vol C Tables 4.2.6.8 and 6.1.1.4'
    'Dy' 'Dy' -0.1892 4.4098
                         'International Tables Vol C Tables 4.2.6.8 and 6.1.1.4'
    'W' 'W' -0.8490 6.8722
                         'International Tables Vol C Tables 4.2.6.8 and 6.1.1.4'
_computing_data_collection     'CrystalClear (Rigaku, 2000)'
_computing_cell_refinement     'CrystalClear (Rigaku, 2000)'
_computing_data_reduction     'CrystalClear (Rigaku, 2000)'
_computing_structure_solution     'SHELXS97 (Sheldrick, 2008)'
_computing_structure_refinement     'SHELXL97 (Sheldrick, 2008)'
_computing_molecular_graphics     'DIAMOND (Brandenburg, 2004)'
_computing_publication_material     'SHELXTL (Sheldrick, 2008)'
loop_
    _atom_site_type_symbol
    _atom_site_label
    _atom_site_fract_x
    _atom_site_fract_y
    _atom_site_fract_z
    _atom_site_U_iso_or_equiv
    _atom_site_adp_type
    _atom_site_calc_flag
    _atom_site_refinement_flags
    _atom_site_occupancy
    _atom_site_disorder_assembly
    _atom_site_disorder_group
    Na Na1 0.5000 -0.2500 0.1250 0.0068(4) Uani d SP 0.50 . .
    Dy Dy1 0.5000 -0.2500 0.1250 0.0068(4) Uani d SP 0.50 . .
    W W1 0.0000 0.2500 0.1250 0.0091(4) Uani d S 1 . .
    O O1 0.2419(14) 0.0977(13) 0.0404(6) 0.0187(16) Uani d . 1 . .
loop_
    _atom_site_aniso_label
    _atom_site_aniso_U_11
    _atom_site_aniso_U_22
    _atom_site_aniso_U_33
    _atom_site_aniso_U_12
    _atom_site_aniso_U_13
    _atom_site_aniso_U_23
    Na1 0.0090(6) 0.0090(6) 0.0024(8) 0.000 0.000 0.000
    Dy1 0.0090(6) 0.0090(6) 0.0024(8) 0.000 0.000 0.000
    W1 0.0098(4) 0.0098(4) 0.0076(6) 0.000 0.000 0.000
    O1 0.024(5) 0.017(4) 0.015(3) 0.001(3) 0.003(3) 0.001(3)
_geom_special_details
;
All e.s.d.'s (except the e.s.d. in the dihedral angle between two l.s. planes)
are estimated using the full covariance matrix. The cell e.s.d.'s are taken
into account individually in the estimation of e.s.d.'s in distances, angles
and torsion angles; correlations between e.s.d.'s in cell parameters are only
used when they are defined by crystal symmetry. An approximate (isotropic)
treatment of cell e.s.d.'s is used for estimating e.s.d.'s involving l.s.
planes.
;
loop_
    _geom_bond_atom_site_label_1
    _geom_bond_atom_site_label_2
    _geom_bond_site_symmetry_2
    _geom_bond_distance
    _geom_bond_publ_flag
    (Na/Dy)1 O1 11 2.457(7) ?
    (Na/Dy)1 O1 9_655 2.457(7) ?
    (Na/Dy)1 O1 4 2.457(7) y
    (Na/Dy)1 O1 2_545 2.457(7) ?
    (Na/Dy)1 O1 14_655 2.471(7) ?
    (Na/Dy)1 O1 16_545 2.471(7) ?
    (Na/Dy)1 O1 3_645 2.471(7) ?
    (Na/Dy)1 O1 . 2.471(7) y
    W1 O1 3 1.785(7) ?
    W1 O1 16 1.785(7) ?
    W1 O1 . 1.785(7) y
    W1 O1 14 1.785(7) ?
loop_
    _geom_angle_atom_site_label_1
    _geom_angle_atom_site_label_2
    _geom_angle_atom_site_label_3
    _geom_angle_site_symmetry_1
    _geom_angle_site_symmetry_3
    _geom_angle
    _geom_angle_publ_flag
    O1 (Na/Dy)1 O1 11 9_655 79.7(3) ?
    O1 (Na/Dy)1 O1 11 4 126.1(2) ?
    O1 (Na/Dy)1 O1 9_655 4 126.1(2) ?
    O1 (Na/Dy)1 O1 11 2_545 126.1(2) ?
    O1 (Na/Dy)1 O1 9_655 2_545 126.1(2) ?
    O1 (Na/Dy)1 O1 4 2_545 79.7(3) ?
    O1 (Na/Dy)1 O1 11 14_655 152.4(3) ?
    O1 (Na/Dy)1 O1 9_655 14_655 73.31(14) ?
    O1 (Na/Dy)1 O1 4 14_655 68.80(16) ?
    O1 (Na/Dy)1 O1 2_545 14_655 76.3(3) ?
    O1 (Na/Dy)1 O1 11 16_545 73.31(14) ?
    O1 (Na/Dy)1 O1 9_655 16_545 152.4(3) ?
    O1 (Na/Dy)1 O1 4 16_545 76.3(3) ?
    O1 (Na/Dy)1 O1 2_545 16_545 68.80(16) ?
    O1 (Na/Dy)1 O1 14_655 16_545 134.1(3) ?
    O1 (Na/Dy)1 O1 11 3_645 76.3(3) ?
    O1 (Na/Dy)1 O1 9_655 3_645 68.80(16) ?
    O1 (Na/Dy)1 O1 4 3_645 152.4(3) ?
    O1 (Na/Dy)1 O1 2_545 3_645 73.31(14) ?
    O1 (Na/Dy)1 O1 14_655 3_645 98.76(12) ?
    O1 (Na/Dy)1 O1 16_545 3_645 98.76(12) ?
    O1 (Na/Dy)1 O1 11 . 68.80(16) ?
    O1 (Na/Dy)1 O1 9_655 . 76.3(3) ?
    O1 (Na/Dy)1 O1 4 . 73.31(14) ?
    O1 (Na/Dy)1 O1 2_545 . 152.4(3) ?
    O1 (Na/Dy)1 O1 14_655 . 98.76(12) ?
    O1 (Na/Dy)1 O1 16_545 . 98.76(12) ?
    O1 (Na/Dy)1 O1 3_645 . 134.1(3) ?
    O1 W1 O1 3 16 107.0(2) ?
    O1 W1 O1 3 . 114.6(4) ?
    O1 W1 O1 16 . 107.0(2) ?
    O1 W1 O1 3 14 107.0(2) ?
    O1 W1 O1 16 14 114.6(4) ?
    O1 W1 O1 . 14 107.0(2) ?
    W1 O1 Dy1 . 9_655 131.4(3) ?
    W1 O1 (Na/Dy)1 . 9_655 131.4(3) ?
    W1 O1 (Na/Dy)1 . . 120.8(3) ?
    Dy1 O1 (Na/Dy)1 9_655 . 103.7(3) ?
    (Na/Dy)1 O1 (Na/Dy)1 9_655 . 103.7(3) ?
data_global
_journal_date_recd_electronic     2009-12-01
_journal_date_accepted     2009-12-04
_journal_name_full     'Acta Crystallographica, Section E'
_journal_year     2010
_journal_volume     66
_journal_issue      1
_journal_page_first     i2
_journal_page_last     i2
_journal_paper_category     QI
_journal_coeditor_code     WM2287
_publ_contact_author_name     'Dan Zhao'
_publ_contact_author_address
;
Department of Physics and Chemistry, Henan Polytechnic University, Jiaozuo,
Henan 454000, People's Republic of China
;
_publ_contact_author_email     'iamzd@hpu.edu.cn'
_publ_contact_author_fax     ?
_publ_contact_author_phone     ?
_publ_section_title
;
Scheelite-type NaDy(WO~4~)~2~
;
loop_
    _publ_author_name
    _publ_author_footnote
    _publ_author_address
    'Zhao, Dan' .
;
Department of Physics and Chemistry, Henan Polytechnic University, Jiaozuo,
Henan 454000, People's Republic of China
;
    'Li, Feifei' .
;
Department of Physics and Chemistry, Henan Polytechnic University, Jiaozuo,
Henan 454000, People's Republic of China
;
    'Cheng, Wendan' .
;
State Key Laboratory of Structural Chemistry
Fujian Institute of Research on the Structure of Matter
Chinese Academy of Sciences, Fuzhou, Fujian 350002,
People's Republic of China
;
    'Zhang, Hao' .
;
State Key Laboratory of Structural Chemistry
Fujian Institute of Research on the Structure of Matter
Chinese Academy of Sciences, Fuzhou, Fujian 350002,
People's Republic of China
;
