# Supplementary material for: Scheelite-type NaDy(WO4)2
Source: Acta Crystallogr Sect E Struct Rep Online. 2009 Dec 12;66(Pt 1):i2. doi: 10.1107/S1600536809052271 (PMC2980022; doi:10.1107/S1600536809052271)
Supplement: Supplementary file 2 [file e-66-000i2-Isup2.hkl]

# 
# h,k,l, Fc-squared, Fo-squared, sigma(Fo-squared) and status flag 
# 
data_I
_shelx_title ' a in I4(1)/a' 
_shelx_refln_list_code          4 
_shelx_F_calc_maximum      387.01 
_exptl_crystal_F_000       578.00 
_reflns_d_resolution_high  0.7699 
 
loop_ 
 _symmetry_equiv_pos_as_xyz 
 'x, y, z' 
 '-y+3/4, x+1/4, z+1/4' 
 '-x, -y+1/2, z' 
 'y+1/4, -x+1/4, z+1/4' 
 'x+1/2, y+1/2, z+1/2' 
 '-y+5/4, x+3/4, z+3/4' 
 '-x+1/2, -y+1, z+1/2' 
 'y+3/4, -x+3/4, z+3/4' 
 '-x, -y, -z' 
 'y-3/4, -x-1/4, -z-1/4' 
 'x, y-1/2, -z' 
 '-y-1/4, x-1/4, -z-1/4' 
 '-x+1/2, -y+1/2, -z+1/2' 
 'y-1/4, -x+1/4, -z+1/4' 
 'x+1/2, y, -z+1/2' 
 '-y+1/4, x+1/4, -z+1/4' 
 
_cell_length_a     5.2545 
_cell_length_b     5.2545 
_cell_length_c    11.4029 
_cell_angle_alpha  90.000 
_cell_angle_beta   90.000 
_cell_angle_gamma  90.000 
 
_shelx_F_squared_multiplier     1.000 
 
loop_ 
 _refln_index_h 
 _refln_index_k 
 _refln_index_l 
 _refln_F_squared_calc 
 _refln_F_squared_meas 
 _refln_F_squared_sigma 
 _refln_observed_status 
   0   2   0    96902.94    86652.23  10431.64 o 
   2   2   0   120694.31   122635.24   4099.20 o 
  -2   4   0    63372.43    67300.89   3584.98 o 
   0   4   0    72830.89    67767.23   3234.91 o 
   2   4   0    65108.09    63781.04   3730.75 o 
   4   4   0    32569.78    32078.17   2346.85 o 
  -2   6   0    28931.29    29879.94   2822.03 o 
   0   6   0    34266.09    35602.42   2758.95 o 
   2   6   0    27249.35    28308.60   2091.94 o 
   0   1   1    10988.41    11273.86    484.46 o 
  -1   2   1     1601.92     1596.74    102.34 o 
   1   2   1    12108.20    11448.30   1045.65 o 
  -2   3   1     2931.35      773.39    774.89 o 
   0   3   1     3861.71     3463.65    299.95 o 
   2   3   1     9093.13     8918.81    712.49 o 
  -3   4   1     1953.39     1891.53    279.24 o 
  -1   4   1     5756.45     5718.20    439.22 o 
   1   4   1     2833.14     2767.17    225.21 o 
   3   4   1     3706.58     3782.97    434.48 o 
  -4   5   1     1288.11     1315.05    367.69 o 
  -2   5   1     3542.78     3885.20    594.13 o 
   0   5   1     3309.34     3216.89    432.02 o 
   2   5   1     1566.74     1657.73    318.23 o 
   4   5   1     2120.42     2388.74    480.36 o 
  -3   6   1     1326.60     1316.87    604.60 o 
  -1   6   1     2456.50     2349.01    459.70 o 
   1   6   1     1494.95     1634.72    325.01 o 
   3   6   1     1954.73     2321.77    398.94 o 
   1   1   2   149780.36   139460.92   4222.19 o 
   0   2   2      526.10      605.83    124.91 o 
   2   2   2       26.91       59.97     58.62 o 
  -1   3   2    82526.28    84707.96   2391.44 o 
   1   3   2    99337.13    88672.98   2307.03 o 
   3   3   2    64594.85    64555.68   2255.93 o 
  -2   4   2      383.23      393.89    211.75 o 
   0   4   2      876.04      868.76    225.02 o 
   2   4   2      143.51      124.92     98.75 o 
   4   4   2        8.25        6.85     69.32 o 
  -3   5   2    33606.46    34291.21   2029.41 o 
  -1   5   2    51923.28    54278.15   3068.97 o 
   1   5   2    42150.47    41928.07   1743.63 o 
   3   5   2    36398.01    38641.29   1752.48 o 
  -2   6   2      116.58       50.61    190.20 o 
   0   6   2      226.02      208.95    206.35 o 
   2   6   2       55.55       61.10    130.76 o 
   0   1   3    10887.90    11704.95    395.39 o 
  -1   2   3     8067.13     7440.47    420.96 o 
   1   2   3     1547.47     1568.38    144.95 o 
  -2   3   3     8529.81     8205.28    448.44 o 
   0   3   3     3130.22     3360.00    265.01 o 
   2   3   3     4181.29     3938.76    269.86 o 
  -3   4   3     2400.58     2242.96    333.96 o 
  -1   4   3     3300.10     3250.99    273.13 o 
   1   4   3     6050.67     6321.41    397.93 o 
   3   4   3     1433.44     1560.32    362.82 o 
  -4   5   3     2014.82     2234.00    411.49 o 
  -2   5   3     1891.17     1845.24    385.53 o 
   0   5   3     2577.10     2644.51    271.70 o 
   2   5   3     3111.73     3230.82    404.22 o 
   4   5   3     1602.91     1777.96    440.90 o 
  -1   6   3     1431.70     1432.60    404.67 o 
   1   6   3     1795.47     1862.22    390.62 o 
   0   0   4   109920.02   125864.77   5876.07 o 
   1   1   4     3003.12     2925.32    154.07 o 
   0   2   4   128384.12   124852.28   3023.67 o 
   2   2   4    84749.26    85973.59   2118.82 o 
  -1   3   4      115.68       94.35     58.39 o 
   1   3   4       93.37      100.69     68.73 o 
   3   3   4       55.11       58.67     70.68 o 
  -2   4   4    52464.39    51550.22   2280.26 o 
   0   4   4    62240.75    64378.79   2011.58 o 
   2   4   4    51562.25    51688.28   1935.28 o 
   4   4   4    38221.93    38735.32   1765.48 o 
  -3   5   4       79.50       51.06    156.06 o 
  -1   5   4        4.72       16.28     59.62 o 
   1   5   4       18.78       40.00     79.68 o 
   3   5   4      140.59      114.66    133.07 o 
  -2   6   4    27899.41    27978.03   1618.71 o 
   0   6   4    30872.81    29748.11   1571.66 o 
   2   6   4    28924.29    29435.92   1468.42 o 
   0   1   5     3257.54     3443.02    137.31 o 
  -1   2   5     8534.10     8177.69    291.49 o 
   1   2   5     6577.07     6769.19    332.51 o 
  -2   3   5     2369.69     2325.22    242.07 o 
   0   3   5     7767.61     7678.49    380.50 o 
   2   3   5     1493.45     1705.06    181.98 o 
  -3   4   5     3808.45     3870.15    450.43 o 
  -1   4   5     2305.04     1875.53    203.95 o 
   1   4   5     2485.07     2532.32    279.99 o 
   3   4   5     3186.58     3352.80    383.61 o 
  -4   5   5     1746.14     1574.83    365.83 o 
  -2   5   5     1948.88     2101.18    470.37 o 
   0   5   5     2251.39     2351.28    294.19 o 
   2   5   5     2602.83     2851.92    404.98 o 
   4   5   5     1326.23     1525.02    496.49 o 
  -1   6   5     1772.85     1845.59    441.32 o 
   1   6   5     2291.48     2182.84    414.54 o 
   1   1   6   100064.59   108443.39   2689.61 o 
   0   2   6        0.24       31.75     57.34 o 
   2   2   6        1.11       16.29     51.67 o 
  -1   3   6    81671.16    81100.04   2233.11 o 
   1   3   6    60164.97    61440.80   1683.21 o 
   3   3   6    48593.79    49064.81   2030.50 o 
  -2   4   6        2.00       27.45     92.03 o 
   0   4   6        0.79        3.99     62.90 o 
   2   4   6        0.10       23.91     58.87 o 
   4   4   6        0.45       26.21    127.31 o 
  -3   5   6    32772.22    31566.71   1730.51 o 
  -1   5   6    30590.43    28864.64   1488.88 o 
   1   5   6    45338.05    46069.82   1589.66 o 
   3   5   6    28181.36    28053.95   1656.64 o 
   0   6   6        0.45       21.82     85.09 o 
   0   1   7     2937.15     2894.10    152.28 o 
  -1   2   7     6076.38     5795.36    349.80 o 
   1   2   7     5347.26     5518.17    297.40 o 
  -2   3   7     1955.51     2001.99    295.73 o 
   0   3   7     5784.76     5755.90    409.78 o 
   2   3   7     1434.07     1423.14    249.66 o 
  -3   4   7     3139.01     3248.55    591.58 o 
  -1   4   7     2050.31     2091.79    284.15 o 
   1   4   7     1939.86     2003.56    288.31 o 
   3   4   7     2799.46     3162.02    483.60 o 
  -2   5   7     1653.52     1552.22    370.39 o 
   0   5   7     1989.60     1983.39    308.02 o 
   2   5   7     2126.74     2063.32    447.67 o 
   0   0   8    73640.75    87111.14   6651.09 o 
   1   1   8     1005.48      979.69    128.46 o 
   0   2   8    77727.84    83555.35   2320.97 o 
   2   2   8    58453.43    58413.89   2271.01 o 
  -1   3   8       58.80       41.40     71.98 o 
   1   3   8       44.99       29.13     54.36 o 
   3   3   8       28.32       20.39    113.10 o 
  -2   4   8    38515.77    37305.45   1845.20 o 
   0   4   8    44881.37    44929.97   1760.85 o 
   2   4   8    38359.84    39333.34   1780.56 o 
   4   4   8    29053.01    29519.35   1753.47 o 
  -1   5   8        2.46       15.19     76.05 o 
   1   5   8       14.49       24.13     67.26 o 
   0   1   9     4559.66     4763.73    360.41 o 
  -1   2   9     3628.49     3391.20    311.15 o 
   1   2   9     1427.89     1391.82    242.17 o 
  -2   3   9     4136.65     4032.95    525.11 o 
   0   3   9     1806.23     1914.59    328.00 o 
   2   3   9     2500.54     2699.13    405.40 o 
  -3   4   9     1398.60     1451.68    513.18 o 
  -1   4   9     1937.38     1979.33    305.26 o 
   1   4   9     3156.36     3123.72    399.33 o 
   3   4   9      971.87      885.95    381.49 o 
  -2   5   9     1172.45     1019.37    398.72 o 
   0   5   9     1633.33     1790.58    381.53 o 
   2   5   9     1737.21     1863.45    368.81 o 
   1   1  10    59622.57    64709.25   2626.38 o 
   0   2  10       63.72       60.03     83.44 o 
   2   2  10        2.20       24.40     90.78 o 
  -1   3  10    41002.73    37770.43   1677.68 o 
   1   3  10    46786.64    46249.19   1883.92 o 
   3   3  10    35173.44    36676.21   1961.96 o 
  -2   4  10       98.00       69.42    131.51 o 
   0   4  10      218.43      149.30    145.31 o 
   2   4  10       48.79       50.45    132.14 o 
   0   1  11     2899.60     3091.75    510.97 o 
  -1   2  11     1227.70     1124.76    338.99 o 
   1   2  11     3045.57     3040.33    419.74 o 
  -2   3  11     1383.60     1401.31    404.09 o 
   0   3  11     1573.80     1391.42    396.02 o 
   2   3  11     2942.80     2998.11    543.65 o 
  -1   4  11     2039.06     2008.58    449.68 o 
   1   4  11     1337.01     1273.34    365.74 o 
   0   0  12    59296.85    70517.41   6586.91 o 
   1   1  12        3.67       28.67     82.72 o 
   0   2  12    35974.70    32786.40   1603.34 o 
   2   2  12    39312.42    38308.87   1794.10 o 
  -1   3  12        0.75       20.26    117.02 o 
   1   3  12        0.30        3.34    117.83 o 
   0   4  12    29196.14    28174.85   1911.78 o 
   0   1  13     1926.94     1734.37   1048.64 o 
  -1   2  13      887.34      711.32    422.17 o 
   1   2  13     2279.76     2227.35    527.22 o 
   0   3  13     1226.09     1052.69    493.56 o 
   1   1  14    33361.37    32764.11   2207.25 o 
   0   2  14       25.91       47.06    134.59 o 
                                                 
